# Supplementary material for: Combined analysis of single-cell sequencing and bulk transcriptome sequencing reveals new mechanisms for non-healing diabetic foot ulcers
Source: PLoS One. 2024 Jul 1;19(7):e0306248. doi: 10.1371/journal.pone.0306248 (PMC11216623; doi:10.1371/journal.pone.0306248)
Supplement: S1 Table — DS, diabetic skin; DFUNH, diabetic foot ulcer (non-healed); DFUH, diabetic foot ulcer. (XLS) [file pone.0306248.s011.xls]

## Sheet: Table S1
Table S1. Description of the public data set.
Dataset	Species	Tissue	Type	Description
GSE134431	Homo sapiens	SKIN	(BULK) High throughput sequencing	Eight diabetic intact skin tissues and 13 diabetic foot ulcer (7 healed and 6 non-healed) skin tissues were included.
GSE165816	Homo sapiens	SKIN/Blood	(Single-cell) High throughput sequencing	Select nine foot skin samples from diabetes patients with healed ulcers, five foot skin samples from diabetes patients with unhealed ulcers, eight foot skin samples from diabetes patients without foot ulcers, three peripheral blood samples from diabetes patients with healed ulcers, two peripheral blood samples from diabetes patients with unhealed ulcers, and two peripheral blood samples from diab…
GSE28914	Homo sapiens	SKIN	Expression profiling by array	To clarify the process of human epidermalization, biopsies were performed on the donor sites of split-thickness skin grafts immediately before and after harvest, as well as at 3 and 7 days during the healing process. A total of 25 biopsy specimens from 8 patients met the study criteria.
GSE165816（SINGLE CELL）
Sample_id	Patient_id	Group_type	Tissue_type
GSM5050523	G2	DFUH	SKIN
GSM5050527	G4	DFUH	SKIN
GSM5050531	G7	DFUH	SKIN
GSM5050532	G8	DFUH	SKIN
GSM5050539	G15	DFUH	SKIN
GSM5050547	G23	DFUH	SKIN
GSM5050566	G42	DFUH	SKIN
GSM5050569	G45	DFUH	SKIN
GSM5050573	G49	DFUH	SKIN
GSM5050530	G6	DFUNH	SKIN
GSM5050533	G9	DFUNH	SKIN
GSM5050557	G33	DFUNH	SKIN
GSM5050558	G34	DFUNH	SKIN
GSM5050563	G39	DFUNH	SKIN
GSM5050522	G1A	DS	SKIN
GSM5050524	G2A	DS	SKIN
GSM5050525	G3	DS	SKIN
GSM5050526	G3A	DS	SKIN
GSM5050529	G5	DS	SKIN
GSM5050562	G38	DS	SKIN
GSM5050565	G41	DS	SKIN
GSM5050570	G46	DS	SKIN
GSM5050546	G22	DFUH	PBMC
GSM5050549	G25	DFUH	PBMC
GSM5050551	G27	DFUH	PBMC
GSM5050545	G21	DFUNH	PBMC
GSM5050561	G37	DFUNH	PBMC
GSM5050543	G19	DS	PBMC
GSM5050571	G47	DS	PBMC
GSE134431（BULK)
GSM3946486	——	DS	SKIN
GSM3946487	——	DS	SKIN
GSM3946488	——	DS	SKIN
GSM3946489	——	DS	SKIN
GSM3946490	——	DS	SKIN
GSM3946491	——	DS	SKIN
GSM3946492	——	DS	SKIN
GSM3946485	——	DS	SKIN
GSM3946493	——	DFUH	SKIN
GSM3946494	——	DFUH	SKIN
GSM3946495	——	DFUH	SKIN
GSM3946496	——	DFUH	SKIN
GSM3946497	——	DFUH	SKIN
GSM3946498	——	DFUH	SKIN
GSM3946499	——	DFUH	SKIN
GSM3946500	——	DFUNH	SKIN
GSM3946501	——	DFUNH	SKIN
GSM3946502	——	DFUNH	SKIN
GSM3946503	——	DFUNH	SKIN
GSM3946504	——	DFUNH	SKIN
GSM3946505	——	DFUNH	SKIN
GSE28914（BULK)
GSM716451	——	intact skin sample	SKIN
GSM716454	——	intact skin sample	SKIN
GSM716456	——	intact skin sample	SKIN
GSM716459	——	intact skin sample	SKIN
GSM716462	——	intact skin sample	SKIN
GSM716465	——	intact skin sample	SKIN
GSM716468	——	intact skin sample	SKIN
GSM716472	——	intact skin sample	SKIN
GSM716452	——	acute wound sample	SKIN
GSM716457	——	acute wound sample	SKIN
GSM716460	——	acute wound sample	SKIN
GSM716463	——	acute wound sample	SKIN
GSM716469	——	acute wound sample	SKIN
GSM716473	——	acute wound sample	SKIN
GSM716461	——	7th post-operative day sample	SKIN
GSM716464	——	7th post-operative day sample	SKIN
GSM716467	——	7th post-operative day sample	SKIN
GSM716471	——	7th post-operative day sample	SKIN
GSM716475	——	7th post-operative day sample	SKIN
GSM716453	——	3rd post-operative day sample	SKIN
GSM716455	——	3rd post-operative day sample	SKIN
GSM716458	——	3rd post-operative day sample	SKIN
GSM716466	——	3rd post-operative day sample	SKIN
GSM716470	——	3rd post-operative day sample	SKIN
GSM716474	——	3rd post-operative day sample	SKIN
DS, diabetic skin; DFUNH, diabetic foot ulcer (non-healed); DFUH, diabetic foot ulcer (healed)
