# Supplementary material for: Combined analysis of single-cell sequencing and bulk transcriptome sequencing reveals new mechanisms for non-healing diabetic foot ulcers
Source: PLoS One. 2024 Jul 1;19(7):e0306248. doi: 10.1371/journal.pone.0306248 (PMC11216623; doi:10.1371/journal.pone.0306248)
Supplement: S2 Table — (XLSX) [file pone.0306248.s012.xlsx]

## Sheet: Sheet1
Table S2. skin and peripheral blood cell marker
SKIN
Fibroblast (Fibro)	Vascular Endothelial cell (VasEndo)	Merkel cell (Merkel_cell)	Melanocyte /Schwann cell (Melano_Schwann)	Smooth muscle cells (SMCs)	Differentiated keratinocyte (DiffKera)	Basal (undifferentiated) keratinocyte (BasalKera)	Mast cell (Mast_cell)	T lymphocyte (T_lympho)	Type 1 macrophage (M1)	Type 2 macrophage (M2)	Plasma cell (Plasma_cell)	Natural killer cell (NK)	B lymphocyte (B_lympho)	Lymphatic endothelial cells (LymphEndo)
DCN	ACKR1	NCAM1	MLANA	TAGLN	KRT1	KRT5	TPSAB1	CD3D	IL1B	CD163	MZB1	CCL5	CD79A	CCL21
CFD		KRT18	CDH19	ACTA2	KRT10	KRT14						GZMB	MS4A1
		KRT20
Peripheral blood
Plasmacytoid dendritic cell (pDC)	Dendritic cell (DC)	CD14 Monocyte (CD14_Mono)	CD16 Monocyte (CD16_Mono)	Platelet	Natural killer cell (NK)	B lymphocyte (B_lympho)	Erythrocyte (Erythro)	Natural killer T cell (NKT)	T lymphocyte (T_lympho)	Granulocyte monocyte progenitor	Granuocyte	Hematopoietic stem and progenitor cells (HSPC)	CD4+T cell	CD8+T cell
LILRA4	FCER1A	CD14	FCGR3A	ITGA2B	NKG7	CD79A	HBB	CD3D	CD3D	ADK	CD63	CD34	CD3D	CD8A
	CST3	S100A9	MS4A7	ITGB3	GNLY	MS4A1		CCL5		ALDH4A1	ENPP3		CD3E	CD8B
		LYZ		SELP	NCAM1					ANXA1	CEACAM8
				PPBP	KLRB1
