# Supplementary material for: Combined analysis of single-cell sequencing and bulk transcriptome sequencing reveals new mechanisms for non-healing diabetic foot ulcers
Source: PLoS One. 2024 Jul 1;19(7):e0306248. doi: 10.1371/journal.pone.0306248 (PMC11216623; doi:10.1371/journal.pone.0306248)
Supplement: S3 Table — (XLSX) [file pone.0306248.s013.xlsx]

## Sheet: Sheet1
Table S3. Rescue up ECM pathways (DFUNH/DS down, DFUH/DFUNH up)
Source-Target	Ligand-Receptor	Pathway
T_lympho-BasalKera	COL1A1-(ITGA2+ITGB1)	COLLAGEN
M1-BasalKera
Mast_cell-BasalKera
M2-BasalKera
NK-BasalKera
Mast_cell-BasalKera	COL1A1-(ITGA3+ITGB1)	COLLAGEN
M1-BasalKera
T_lympho-BasalKera
NK-BasalKera
M2-BasalKera
NK-LymphEndo	COL1A1-(ITGA9+ITGB1)	COLLAGEN
M1-LymphEndo
Mast_cell-LymphEndo
T_lympho-LymphEndo
M2-LymphEndo
NK-DiffKera	COL1A1-SDC1	COLLAGEN
T_lympho-DiffKera
M2-DiffKera
M1-DiffKera
Mast_cell-DiffKera
M1-Merkel_cell	COL1A1-SDC4	COLLAGEN
M2-Merkel_cell
NK-Merkel_cell
T_lympho-Merkel_cell
Mast_cell-Merkel_cell
Mast_cell-BasalKera	COL1A2-(ITGA2+ITGB1)	COLLAGEN
M2-BasalKera
M1-BasalKera
NK-BasalKera
Mast_cell-BasalKera	COL1A2-(ITGA3+ITGB1)	COLLAGEN
M2-BasalKera
NK-BasalKera
M1-BasalKera
M2-LymphEndo	COL1A2-(ITGA9+ITGB1)	COLLAGEN
M1-LymphEndo
NK-LymphEndo
Mast_cell-LymphEndo
M1-DiffKera	COL1A2-SDC1	COLLAGEN
M2-DiffKera
NK-DiffKera
Mast_cell-DiffKera
M2-Merkel_cell	COL1A2-SDC4	COLLAGEN
Mast_cell-Merkel_cell
M1-Merkel_cell
NK-Merkel_cell
M2-BasalKera	COL6A1-(ITGA2+ITGB1)	COLLAGEN
M1-BasalKera
M1-BasalKera	COL6A1-(ITGA3+ITGB1)	COLLAGEN
M2-BasalKera
M2-LymphEndo	COL6A1-(ITGA9+ITGB1)	COLLAGEN
M1-LymphEndo
M1-DiffKera	COL6A1-SDC1	COLLAGEN
M2-DiffKera
M2-Merkel_cell	COL6A1-SDC4	COLLAGEN
M1-Merkel_cell
M1-BasalKera	COL6A2-(ITGA2+ITGB1)	COLLAGEN
M2-BasalKera
M2-BasalKera	COL6A2-(ITGA3+ITGB1)	COLLAGEN
M1-BasalKera
M1-LymphEndo	COL6A2-(ITGA9+ITGB1)	COLLAGEN
M2-LymphEndo
M2-DiffKera	COL6A2-SDC1	COLLAGEN
M1-DiffKera
M2-Merkel_cell	COL6A2-SDC4	COLLAGEN
M1-Merkel_cell
M2-BasalKera	FN1-(ITGA3+ITGB1)	FN1
VasEndo-BasalKera
VasEndo-VasEndo	FN1-(ITGA5+ITGB1)	FN1
M2-DiffKera	FN1-SDC1	FN1
VasEndo-DiffKera
VasEndo-Merkel_cell	FN1-SDC4	FN1
M2-Merkel_cell
Fibro-BasalKera	THBS1-(ITGA3+ITGB1)	THBS
Fibro-LymphEndo	THBS1-CD47	THBS
Fibro-M2
Fibro-DiffKera	THBS1-SDC1	THBS
Fibro-Merkel_cell	THBS1-SDC4	THBS
SMCs-LymphEndo	TNC-(ITGA9+ITGB1)	TENASCIN
Fibro-LymphEndo
Fibro-DiffKera	TNC-SDC1	TENASCIN
SMCs-DiffKera
Fibro-Merkel_cell	TNC-SDC4	TENASCIN
SMCs-Merkel_cell
