# Supplementary material for: Combined analysis of single-cell sequencing and bulk transcriptome sequencing reveals new mechanisms for non-healing diabetic foot ulcers
Source: PLoS One. 2024 Jul 1;19(7):e0306248. doi: 10.1371/journal.pone.0306248 (PMC11216623; doi:10.1371/journal.pone.0306248)
Supplement: S4 Table — (XLSX) [file pone.0306248.s014.xlsx]

## Sheet: Sheet1
Table S4. Rescue down ECM pathways (DFUNH/DS up, DFUH/DFUNH down)
Source-Target	Ligand-Receptor	Pathway
DiffKera-BasalKera	COL1A1-SDC4	COLLAGEN
Melano_Schwann-BasalKera
Melano_Schwann-DiffKera
DiffKera-DiffKera
Melano_Schwann-BasalKera	COL1A2-SDC4	COLLAGEN
DiffKera-BasalKera
Melano_Schwann-DiffKera
DiffKera-DiffKera
Merkel_cell-DiffKera	COL6A2-SDC4	COLLAGEN
Merkel_cell-BasalKera
Fibro-LymphEndo	LAMA4-(ITGA6+ITGB1)	LAMININ
Fibro-VasEndo	LAMA4-(ITGA6+ITGB4)	LAMININ
Fibro-LymphEndo
Fibro-DiffKera	LAMA4-CD44	LAMININ
Fibro-Merkel_cell
BasalKera-M1	THBS2-CD36	THBS
BasalKera-M2
BasalKera-Fibro	THBS2-CD47	THBS
BasalKera-DiffKera
BasalKera-DiffKera	THBS2-SDC4	THBS
BasalKera-BasalKera
Fibro-BasalKera	TNXB-SDC4	TENASCIN
Fibro-DiffKera
